# Supplementary material for: Mechanism of Peppermint Extract-Induced Delay of ‘Packham’s Triumph’ Pear (Pyrus communis L.) Postharvest Ripening
Source: Foods. 2024 Feb 21;13(5):657. doi: 10.3390/foods13050657 (PMC10930982; doi:10.3390/foods13050657)
Supplement: Supplementary file 1 [file foods-13-00657-s001.zip]

Archive with 1 entries (1 files):
- foods-2878505-supplementary.pdf
